# Supplementary material for: BDNF-driven synaptic plasticity requires autocrine matrix metalloproteinase–9 activity
Source: Sci Adv. 2025 Sep 24;11(39):eadx2369. doi: 10.1126/sciadv.adx2369 (PMC12459465; doi:10.1126/sciadv.adx2369)
Supplement: Supplementary file 2 — Movies S1 to S6 [file sciadv.adx2369_movies_s1_to_s6.zip]

Archive with 6 entries (6 files):
- adx2369_movie_s1.avi
- adx2369_movie_s2.avi
- adx2369_movie_s4.avi
- adx2369_movie_s5.avi
- adx2369_movie_s6.avi
- adx2369_movie_s3.mp4
